# Supplementary material for: Cross-Sectional Association of Food Source with Food Insecurity, Dietary Diversity and Body Mass Index in Western Kenya
Source: Nutrients. 2021 Dec 28;14(1):121. doi: 10.3390/nu14010121 (PMC8747304; doi:10.3390/nu14010121)
Supplement: Supplementary file 1 [file nutrients-14-00121-s001.zip]

Archive with 1 entries (1 files):
- nutrients-1498676-supplementary.pdf
